# Supplementary material for: Characterization of SARS-CoV-2 Variants N501Y.V1 and N501Y.V2 Spike on Viral Infectivity
Source: Front Cell Infect Microbiol. 2021 Oct 13;11:720357. doi: 10.3389/fcimb.2021.720357 (PMC8549493; doi:10.3389/fcimb.2021.720357)
Supplement: Supplementary file 5 [file Table_1.xlsx]

## Sheet: Table S1
Table S1. Primers design for single point mutation of N501Y.V1 and N501Y.V2 lineages.
Primers	Sequence (5'-3')	Templates
HV69-70del-F	TCCGGCACCAACGGAACAAAGAG	SARS-CoV-2 S WT
HV69-70del-R	GATAGCGTGGAACCAGGTCACGTTA
Y144del-F	TACCACAAGAACAACAAGTCTTGGA	SARS-CoV-2 S WT
Y144del-R	CACGCCCAGGAATGGATCGTTAC
N501Y-F	TACGGCGTGGGATACCAGCCCTA	SARS-CoV-2 S WT
N501Y-R	TGTTGGCTGGAATCCGTAGCTCTGC
A570D-F	GACGATACCACAGACGCTGTGCG	SARS-CoV-2 S WT
A570D-R	GATGTCCCGGCCGAACTGCTGAAAAG
D614G-F	GGCGTGAACTGTACCGAGGTGCCCG	SARS-CoV-2 S WT
D614G-R	CTGGTACAGCACGGCCACCTGGTTG
P681H-F	CACAGGAGAGCCAGGTCTGTGGCTA	SARS-CoV-2 S WT
P681H-R	GGAGTTTGTCTGGGTCTGGTAGGAAGC
T716I-F	ATCAACTTCACAATCTCCGTGACCA	SARS-CoV-2 S WT
T716I-R	AGGGATAGCGATAGAGTTGTTGGAG
S982A-F	GCCAGGCTGGACAAGGTGGA	SARS-CoV-2 S WT
S982A-R	CAGGATATCGTTCAGCACAGAGGAG
D1118H-F	CACAACACATTCGTGTCCGGCAAC	SARS-CoV-2 S WT
D1118H-R	TGTGGTGATGATCTGTGGCTCGTAG
K417N-F	AACATCGCTGACTACAACTACAAGCTGC	SARS-CoV-2 S WT
K417N-R	TCCTGTCTGGCCGGGAGCGA
E484K-F	AAGGGCTTCAACTGTTACTTCCCTCT	SARS-CoV-2 S WT
E484K-R	CACTCCGTTGCATGGGGTAGAGC
A701V-F	GTGGAGAACTCCGTGGCTTACTCCAA	SARS-CoV-2 S WT
A701V-R	GCCCAGGCTCATGGTGTAGGCGA
Note: Underlined bold characters indicate mutation sites. SARS-CoV-2 S genes with single-site mutation were obtained with the site-directed mutagenesis kit (KOD).
