# Supplementary material for: Characterization of SARS-CoV-2 Variants N501Y.V1 and N501Y.V2 Spike on Viral Infectivity
Source: Front Cell Infect Microbiol. 2021 Oct 13;11:720357. doi: 10.3389/fcimb.2021.720357 (PMC8549493; doi:10.3389/fcimb.2021.720357)
Supplement: Supplementary file 6 [file Table_2.xlsx]

## Sheet: Table S2
Table S2. Primers design for SARS-CoV-2 S protein with mutations of N501Y.V1 and N501Y.V2 lineages.
SARS-CoV-2 S mutations	Target fragment or mutation	Primers	Sequence (5'-3')	Templates
N501Y.V1	fragment (71AA-501Y)	71AA-501Y-F:	CCACGCTATCTCCGGCACCAACGGAACAAA	SARS-CoV-2 S 144del
		71AA-501Y-R:	CCCACGCCGTATGTTGGCTGGAATCCGTAGC
	fragment (501Y-570D)	501Y-570D-F:	CCAGCCAACATACGGCGTGGGATACCAGCCC	SARS-CoV-2 S WT
		501Y-570D-R:	TGTGGTATCGTCGATGTCCCGGCCGAACTGC
	fragment (570D-614G-681H)	570D-681H-F:	CGGGACATCGACGATACCACAGACGCTGTGC	SARS-CoV-2 S D614G
		570D-681H-R:	TGGCTCTCCTGTGGGAGTTTGTCTGGGTCTGG
	fragment (681H-716I)	681H-716I-F:	ACAAACTCCCACAGGAGAGCCAGGTCTGTGGC	SARS-CoV-2 S WT
		681H-716I-R:	TGTGAAGTTGATAGGGATAGCGATAGAGTTG
	fragment (716I-982A)	716I-982A-F:	GCTATCCCTATCAACTTCACAATCTCCGTGA	SARS-CoV-2 S WT
		716I-982A-R:	GTCCAGCCTGGCCAGGATATCGTTCAGCACAG
	fragment (982A-1118H)	982A-1118H-F:	CGATATCCTGGCCAGGCTGGACAAGGTGGAGG	SARS-CoV-2 S WT
		982A-1118H-R:	AATGTGTTGTGTGTGGTGATGATCTGTGGCT
	fragment (1118H-vector-68AA)	1118H-68AA-F:	CATCACCACACACAACACATTCGTGTCCGGC	SARS-CoV-2 S WT
		1118H-68AA-R:	TGGTGCCGGAGATAGCGTGGAACCAGGTCA
N501Y.V2 RBD (417N-484K-501Y-D614G)	fragment (417N-484K-501Y)	417N-484K-501Y-F	TCGCTCCCGGCCAGACAGGAAACATCGCTGACTACAACT	SARS-CoV-2 S WT
		417N-484K-501Y-R	GTATGTTGGCTGGAATCCGTAGCTCTGCAGAGGGAAGTAACAGTTGAAGCCCTTCACTCCGTTGCATGGGGTA
	fragment (501Y-614G-vector-417N)	501Y-417N-F	GCTACGGATTCCAGCCAACATACGGCGTGGGATACCAGCCCTAC	SARS-CoV-2 S D614G
		501Y-417N-R	TCCTGTCTGGCCGGGAGCGATCTGG
N501Y.V2	combination mutations (D215G-242-244del-R246I+K417N-E484K-N501Y-D614G)	D215G-242-244del-R246I-F	CACATCAGCTACCTGACACCAGGCG	N501Y.V2 RBD (417N-484K-501Y-D614G)
		D215G-242-244del-R246I-R	CAGTGTCTGAAACCTGGTGATGTTGATTCCGATGGGCAGATCCACCAGTGGCTCCAGGGCAGAGAAGCCCTGTGGCAGGCCGCGCACCAGGTTGATTGGG
	mutation (L18F)	L18F-F	TTCACCACACGGACACAGCTG	SARS-CoV-2 S WT
		L18F-R	GTTCACGCACTGGGAGCTCACC
	fragment (80A-215G-242-244del-246I+417N-484K-501Y-614G-701V)	80A-701V-F	CAACGGAACAAAGAGGTTCGCCAACCCAGTGCTGCCCTTTAAC	combination mutations (D215G-242-244del-R246I+K417N-E484K-N501Y-D614G)
		80A-701V-R	GCCCAGGCTCATGGTGTAGGCGATG
	fragment (701V-vector-18F-80A)	701V-80A-F	CCTACACCATGAGCCTGGGCGTGGAGAACTCCGTGGCTTACTC	SARS-CoV-2 S L18F
		701V-80A-R	GAACCTCTTTGTTCCGTTGGTGCCG
Note: Underlined bold characters indicate mutation sites, bold characters indicate overlapping sequences. SARS-CoV-2 S genes with single-site mutation were obtained with the site-directed mutagenesis kit (KOD). Overlapping fragments were ligated with homologous recombinase.
